# Supplementary material for: Assessment of Experimental Techniques That Facilitate Human Granuloma Formation in an In Vitro System: A Systematic Review
Source: Cells. 2022 Mar 2;11(5):864. doi: 10.3390/cells11050864 (PMC8909410; doi:10.3390/cells11050864)
Supplement: Supplementary file 1 [file cells-11-00864-s001.zip]

Archive with 1 entries (1 files):
- cells-1567336-supplementary.pdf
